# Supplementary material for: Manually-parcellated gyral data accounting for all known anatomical variability
Source: Sci Data. 2019 Jan 29;6:190001. doi: 10.1038/sdata.2019.1 (PMC6350632; doi:10.1038/sdata.2019.1)
Supplement: Supplementary file 1 [file sdata20191-isa1.zip]

Archive with 3 entries (3 files):
- i_Investigation.txt
- s_Mikhael097B_study.txt
- a_Mikhael097B_assay.txt
