# Supplementary material for: Manually-parcellated gyral data accounting for all known anatomical variability
Source: Sci Data. 2019 Jan 29;6:190001. doi: 10.1038/sdata.2019.1 (PMC6350632; doi:10.1038/sdata.2019.1)
Supplement: Supplementary file 1 [file sdata20191-isa1.zip › i_Investigation.txt]

# Investigation File generated for Scientific Data with Investigation File Authoring Tool version 0.1.0 on 04/12/2018 - This metadata file is CC0
ONTOLOGY SOURCE REFERENCE
Term Source Name	NCBITaxon	UBERON	ERO	OBI	VO	CLO	HP	CMO
Term Source File	http://data.bioontology.org/ontologies/NCBITAXON	http://data.bioontology.org/ontologies/UBERON	http://data.bioontology.org/ontologies/ERO	http://data.bioontology.org/ontologies/OBI	http://data.bioontology.org/ontologies/VO	http://data.bioontology.org/ontologies/CLO	http://data.bioontology.org/ontologies/HP	http://data.bioontology.org/ontologies/CMO
Term Source Version	2016AB	releases/2014-06-15	2013-08-02	2014-08-18	Vision Release; 1.0.788	2.1.106	releases/2017-06-30	2.41
Term Source Description	National Center for Biotechnology Information (NCBI) Organismal Classification	Uber Anatomy Ontology	Eagle-I Research Resource Ontology	Ontology for Biomedical Investigations	Vaccine Ontology	Cell Line Ontology	Human Phenotype Ontology	Clinical Measurement Ontology
INVESTIGATION
Investigation Identifier
Investigation Title
Investigation Description
Investigation Submission Date
Investigation Public Release Date
INVESTIGATION PUBLICATIONS
Investigation PubMed ID
Investigation Publication DOI
Investigation Publication Author List
Investigation Publication Title
Investigation Publication Status
Investigation Publication Status Term Accession Number
Investigation Publication Status Term Source REF
INVESTIGATION CONTACTS
Investigation Person Last Name
Investigation Person Mid Initials
Investigation Person First Name
Investigation Person Address
Investigation Person Phone
Investigation Person Fax
Investigation Person Email
Investigation Person Affiliation
Investigation Person Roles
Investigation Person Roles Term Accession Number
Investigation Person Roles Term Source REF
STUDY
Study Identifier	10.1038/sdata.2019.1
Study Title	Manually-parcellated gyral data accounting for all known anatomical variability
Study Submission Date	20/02/2018
Study Public Release Date	29/01/2019
Study Description	http://www.nature.com/articles/sdata20191#abstract
Study File Name	s_Mikhael097B_study.txt
Comment[Subject Keywords]	//;//;/
Comment[Manuscript Licence]	CC BY-4.0
Comment[Experimental Metadata Licence]	CC0
Comment[Supplementary Information File Name]	
Comment[Supplementary Information File Type]	x-zip-compressed
Comment[Supplementary Information File URL]	http://www.nature.com/articles/sdata20191#supplementary-information
Comment[Data Repository]	University of Edinburgh;University of Edinburgh
Comment[Data Record Accession]	doi:10.7488/ds/2239;doi:10.7488/ds/2357
Comment[Data Record URI]	http://dx.doi.org/10.7488/ds/2239;http://dx.doi.org/10.7488/ds/2357
STUDY DESIGN DESCRIPTORS
Study Design Type	image creation and editing objective	protocol optimization objective	organism part comparison design
Study Design Type Term Accession Number	ERO:0100071	OBI:0000186	OBI:0001422
Study Design Type Term Source REF	ERO	OBI	OBI
STUDY PUBLICATIONS
Study PubMed ID
Study Publication DOI
Study Publication Author List
Study Publication Title
Study Publication Status
Study Publication Status Term Accession Number
Study Publication Status Term Source REF
STUDY FACTORS
Study Factor Name	age	sex	hemisphere
Study Factor Type	age	sex	Laterality
Study Factor Type Term Accession Number	PATO:0000011	PATO:0000047	HP:0012831
Study Factor Type Term Source REF	VO	CLO	HP
STUDY ASSAYS
Study Assay Measurement Type	brain morphological measurement
Study Assay Measurement Type Term Accession Number	CMO:0000136
Study Assay Measurement Type Term Source REF	CMO
Study Assay Technology Type	MRI Scanner
Study Assay Technology Type Term Accession Number	ERO:MRI_Scanner
Study Assay Technology Type Term Source REF	ERO
Study Assay Technology Platform	instrument; manufacturer
Study Assay File Name	a_Mikhael097B_assay.txt
STUDY PROTOCOLS
Study Protocol Name	Subjects	Data acquisition	Data preparation and parcellation	Morphometric data
Study Protocol Type	selection	magnetic resonance imaging	data transformation	data transformation
Study Protocol Type Term Accession Number	OBI:0001928	ERO:0001235	OBI:0200000	OBI:0200000
Study Protocol Type Term Source REF	OBI	ERO	ERO	ERO
Study Protocol Description				
Study Protocol URI	""	""	""	""
Study Protocol Version				
Study Protocol Parameters Name	""	instrument; manufacturer	""	""
Study Protocol Parameters Name Term Accession Number	""	""	""	""
Study Protocol Parameters Name Term Source REF	""	""	""	""
Study Protocol Components Name	""	""	""	""
Study Protocol Components Type	""	""	""	""
Study Protocol Components Type Term Accession Number	""	""	""	""
Study Protocol Components Type Term Source REF	""	""	""	""
STUDY CONTACTS
Study Person Last Name	Mikhael	Mair	Valdes-Hernandez	Hoogendoorn	Wardlaw	Bastin	Pernet
Study Person First Name	Shadia S.	Grant	Maria	Corné	Joanna M.	Mark E.	Cyril
Study Person Mid Initials							
Study Person Email	s1163658@sms.ed.ac.uk	""	""	""	""	""	""
Study Person Phone							
Study Person Fax							
Study Person Address							
Study Person Affiliation	University of Edinburgh, Centre for Clinical Brain Sciences (CCBS), The Chancellor’s Building, 49 Little France Crescent, Edinburgh EH16 4SB, UK	University of Edinburgh, Centre for Clinical Brain Sciences (CCBS), The Chancellor’s Building, 49 Little France Crescent, Edinburgh EH16 4SB, UK	University of Edinburgh, Centre for Clinical Brain Sciences (CCBS), The Chancellor’s Building, 49 Little France Crescent, Edinburgh EH16 4SB, UK	Canon Medical Research Europe, Bonnington Bond, 2 Anderson Place, Edinburgh EH6 5NP, UK	University of Edinburgh, Centre for Clinical Brain Sciences (CCBS), The Chancellor’s Building, 49 Little France Crescent, Edinburgh EH16 4SB, UK	University of Edinburgh, Centre for Clinical Brain Sciences (CCBS), The Chancellor’s Building, 49 Little France Crescent, Edinburgh EH16 4SB, UK	University of Edinburgh, Centre for Clinical Brain Sciences (CCBS), The Chancellor’s Building, 49 Little France Crescent, Edinburgh EH16 4SB, UK
Study Person Roles							
Study Person Roles Term Accession Number							
Study Person Roles Term Source REF							
Comment[Study Person ORCID]	0000-0002-2490-9548	0000-0003-2189-443X			0000-0002-9812-6642		0000-0003-4010-4632
Comment[Funder]							
Comment[FundRef ID]							
Comment[Funder Term Source REF]							
Comment[Grant Identifier]							
