# Supplementary material for: Manually-parcellated gyral data accounting for all known anatomical variability
Source: Sci Data. 2019 Jan 29;6:190001. doi: 10.1038/sdata.2019.1 (PMC6350632; doi:10.1038/sdata.2019.1)
Supplement: Supplementary file 1 [file sdata20191-isa1.zip › s_Mikhael097B_study.txt]

Source Name	Characteristics[organism]	Term Source REF	Term Accession Number	Characteristics[organism part]	Term Source REF	Term Accession Number	Protocol REF	Sample Name	Factor Value[age]	Factor Value[sex]	Factor Value[hemisphere]
upper-middle-aged healthy right-handed non-smoking subjects from NIH study at Western General Hospital Edinburgh UK	Homo sapiens	NCBITaxon	NCBITaxon:9606	superior frontal gyrus	UBERON	UBERON:0002661	Subjects	left superior frontal gyrus of subject 1	57	male	left
upper-middle-aged healthy right-handed non-smoking subjects from NIH study at Western General Hospital Edinburgh UK	Homo sapiens	NCBITaxon	NCBITaxon:9607	supramarginal gyrus	UBERON	UBERON:0002688	Subjects	left supramarginal gyrus of subject 1	57	male	left
upper-middle-aged healthy right-handed non-smoking subjects from NIH study at Western General Hospital Edinburgh UK	Homo sapiens	NCBITaxon	NCBITaxon:9608	cingulate gyrus	UBERON	UBERON:0002967	Subjects	left cingulate gyrus of subject 1	57	male	left
upper-middle-aged healthy right-handed non-smoking subjects from NIH study at Western General Hospital Edinburgh UK	Homo sapiens	NCBITaxon	NCBITaxon:9609	superior frontal gyrus	UBERON	UBERON:0002661	Subjects	left superior frontal gyrus of subject 2	56	male	left
upper-middle-aged healthy right-handed non-smoking subjects from NIH study at Western General Hospital Edinburgh UK	Homo sapiens	NCBITaxon	NCBITaxon:9610	supramarginal gyrus	UBERON	UBERON:0002688	Subjects	left supramarginal gyrus of subject 2	56	male	left
upper-middle-aged healthy right-handed non-smoking subjects from NIH study at Western General Hospital Edinburgh UK	Homo sapiens	NCBITaxon	NCBITaxon:9611	cingulate gyrus	UBERON	UBERON:0002967	Subjects	left cingulate gyrus of subject 2	56	male	left
upper-middle-aged healthy right-handed non-smoking subjects from NIH study at Western General Hospital Edinburgh UK	Homo sapiens	NCBITaxon	NCBITaxon:9612	superior frontal gyrus	UBERON	UBERON:0002661	Subjects	left superior frontal gyrus of subject 3	63	female	left
upper-middle-aged healthy right-handed non-smoking subjects from NIH study at Western General Hospital Edinburgh UK	Homo sapiens	NCBITaxon	NCBITaxon:9613	supramarginal gyrus	UBERON	UBERON:0002688	Subjects	left supramarginal gyrus of subject 3	63	female	left
upper-middle-aged healthy right-handed non-smoking subjects from NIH study at Western General Hospital Edinburgh UK	Homo sapiens	NCBITaxon	NCBITaxon:9614	cingulate gyrus	UBERON	UBERON:0002967	Subjects	left cingulate gyrus of subject 3	63	female	left
upper-middle-aged healthy right-handed non-smoking subjects from NIH study at Western General Hospital Edinburgh UK	Homo sapiens	NCBITaxon	NCBITaxon:9615	superior frontal gyrus	UBERON	UBERON:0002661	Subjects	left superior frontal gyrus of subject 4	64	female	left
upper-middle-aged healthy right-handed non-smoking subjects from NIH study at Western General Hospital Edinburgh UK	Homo sapiens	NCBITaxon	NCBITaxon:9616	supramarginal gyrus	UBERON	UBERON:0002688	Subjects	left supramarginal gyrus of subject 4	64	female	left
upper-middle-aged healthy right-handed non-smoking subjects from NIH study at Western General Hospital Edinburgh UK	Homo sapiens	NCBITaxon	NCBITaxon:9617	cingulate gyrus	UBERON	UBERON:0002967	Subjects	left cingulate gyrus of subject 4	64	female	left
upper-middle-aged healthy right-handed non-smoking subjects from NIH study at Western General Hospital Edinburgh UK	Homo sapiens	NCBITaxon	NCBITaxon:9618	superior frontal gyrus	UBERON	UBERON:0002661	Subjects	left superior frontal gyrus of subject 5	64	male	left
upper-middle-aged healthy right-handed non-smoking subjects from NIH study at Western General Hospital Edinburgh UK	Homo sapiens	NCBITaxon	NCBITaxon:9619	supramarginal gyrus	UBERON	UBERON:0002688	Subjects	left supramarginal gyrus of subject 5	64	male	left
upper-middle-aged healthy right-handed non-smoking subjects from NIH study at Western General Hospital Edinburgh UK	Homo sapiens	NCBITaxon	NCBITaxon:9620	cingulate gyrus	UBERON	UBERON:0002967	Subjects	left cingulate gyrus of subject 5	64	male	left
upper-middle-aged healthy right-handed non-smoking subjects from NIH study at Western General Hospital Edinburgh UK	Homo sapiens	NCBITaxon	NCBITaxon:9621	superior frontal gyrus	UBERON	UBERON:0002661	Subjects	left superior frontal gyrus of subject 6	57	female	left
upper-middle-aged healthy right-handed non-smoking subjects from NIH study at Western General Hospital Edinburgh UK	Homo sapiens	NCBITaxon	NCBITaxon:9622	supramarginal gyrus	UBERON	UBERON:0002688	Subjects	left supramarginal gyrus of subject 6	57	female	left
upper-middle-aged healthy right-handed non-smoking subjects from NIH study at Western General Hospital Edinburgh UK	Homo sapiens	NCBITaxon	NCBITaxon:9623	cingulate gyrus	UBERON	UBERON:0002967	Subjects	left cingulate gyrus of subject 6	57	female	left
upper-middle-aged healthy right-handed non-smoking subjects from NIH study at Western General Hospital Edinburgh UK	Homo sapiens	NCBITaxon	NCBITaxon:9624	superior frontal gyrus	UBERON	UBERON:0002661	Subjects	left superior frontal gyrus of subject 7	59	female	left
upper-middle-aged healthy right-handed non-smoking subjects from NIH study at Western General Hospital Edinburgh UK	Homo sapiens	NCBITaxon	NCBITaxon:9625	supramarginal gyrus	UBERON	UBERON:0002688	Subjects	left supramarginal gyrus of subject 7	59	female	left
upper-middle-aged healthy right-handed non-smoking subjects from NIH study at Western General Hospital Edinburgh UK	Homo sapiens	NCBITaxon	NCBITaxon:9626	cingulate gyrus	UBERON	UBERON:0002967	Subjects	left cingulate gyrus of subject 7	59	female	left
upper-middle-aged healthy right-handed non-smoking subjects from NIH study at Western General Hospital Edinburgh UK	Homo sapiens	NCBITaxon	NCBITaxon:9627	superior frontal gyrus	UBERON	UBERON:0002661	Subjects	left superior frontal gyrus of subject 8	61	female	left
upper-middle-aged healthy right-handed non-smoking subjects from NIH study at Western General Hospital Edinburgh UK	Homo sapiens	NCBITaxon	NCBITaxon:9628	supramarginal gyrus	UBERON	UBERON:0002688	Subjects	left supramarginal gyrus of subject 8	61	female	left
upper-middle-aged healthy right-handed non-smoking subjects from NIH study at Western General Hospital Edinburgh UK	Homo sapiens	NCBITaxon	NCBITaxon:9629	cingulate gyrus	UBERON	UBERON:0002967	Subjects	left cingulate gyrus of subject 8	61	female	left
upper-middle-aged healthy right-handed non-smoking subjects from NIH study at Western General Hospital Edinburgh UK	Homo sapiens	NCBITaxon	NCBITaxon:9630	superior frontal gyrus	UBERON	UBERON:0002661	Subjects	left superior frontal gyrus of subject 9	62	male	left
upper-middle-aged healthy right-handed non-smoking subjects from NIH study at Western General Hospital Edinburgh UK	Homo sapiens	NCBITaxon	NCBITaxon:9631	supramarginal gyrus	UBERON	UBERON:0002688	Subjects	left supramarginal gyrus of subject 9	62	male	left
upper-middle-aged healthy right-handed non-smoking subjects from NIH study at Western General Hospital Edinburgh UK	Homo sapiens	NCBITaxon	NCBITaxon:9632	cingulate gyrus	UBERON	UBERON:0002967	Subjects	left cingulate gyrus of subject 9	62	male	left
upper-middle-aged healthy right-handed non-smoking subjects from NIH study at Western General Hospital Edinburgh UK	Homo sapiens	NCBITaxon	NCBITaxon:9633	superior frontal gyrus	UBERON	UBERON:0002661	Subjects	left superior frontal gyrus of subject 10	55	male	left
upper-middle-aged healthy right-handed non-smoking subjects from NIH study at Western General Hospital Edinburgh UK	Homo sapiens	NCBITaxon	NCBITaxon:9634	supramarginal gyrus	UBERON	UBERON:0002688	Subjects	left supramarginal gyrus of subject 10	55	male	left
upper-middle-aged healthy right-handed non-smoking subjects from NIH study at Western General Hospital Edinburgh UK	Homo sapiens	NCBITaxon	NCBITaxon:9635	cingulate gyrus	UBERON	UBERON:0002967	Subjects	left cingulate gyrus of subject 10	55	male	left
upper-middle-aged healthy right-handed non-smoking subjects from NIH study at Western General Hospital Edinburgh UK	Homo sapiens	NCBITaxon	NCBITaxon:9606	superior frontal gyrus	UBERON	UBERON:0002661	Subjects	right superior frontal gyrus of subject 1	57	male	right
upper-middle-aged healthy right-handed non-smoking subjects from NIH study at Western General Hospital Edinburgh UK	Homo sapiens	NCBITaxon	NCBITaxon:9607	supramarginal gyrus	UBERON	UBERON:0002688	Subjects	right supramarginal gyrus of subject 1	57	male	right
upper-middle-aged healthy right-handed non-smoking subjects from NIH study at Western General Hospital Edinburgh UK	Homo sapiens	NCBITaxon	NCBITaxon:9608	cingulate gyrus	UBERON	UBERON:0002967	Subjects	right cingulate gyrus of subject 1	57	male	right
upper-middle-aged healthy right-handed non-smoking subjects from NIH study at Western General Hospital Edinburgh UK	Homo sapiens	NCBITaxon	NCBITaxon:9609	superior frontal gyrus	UBERON	UBERON:0002661	Subjects	right superior frontal gyrus of subject 2	56	male	right
upper-middle-aged healthy right-handed non-smoking subjects from NIH study at Western General Hospital Edinburgh UK	Homo sapiens	NCBITaxon	NCBITaxon:9610	supramarginal gyrus	UBERON	UBERON:0002688	Subjects	right supramarginal gyrus of subject 2	56	male	right
upper-middle-aged healthy right-handed non-smoking subjects from NIH study at Western General Hospital Edinburgh UK	Homo sapiens	NCBITaxon	NCBITaxon:9611	cingulate gyrus	UBERON	UBERON:0002967	Subjects	right cingulate gyrus of subject 2	56	male	right
upper-middle-aged healthy right-handed non-smoking subjects from NIH study at Western General Hospital Edinburgh UK	Homo sapiens	NCBITaxon	NCBITaxon:9612	superior frontal gyrus	UBERON	UBERON:0002661	Subjects	right superior frontal gyrus of subject 3	63	female	right
upper-middle-aged healthy right-handed non-smoking subjects from NIH study at Western General Hospital Edinburgh UK	Homo sapiens	NCBITaxon	NCBITaxon:9613	supramarginal gyrus	UBERON	UBERON:0002688	Subjects	right supramarginal gyrus of subject 3	63	female	right
upper-middle-aged healthy right-handed non-smoking subjects from NIH study at Western General Hospital Edinburgh UK	Homo sapiens	NCBITaxon	NCBITaxon:9614	cingulate gyrus	UBERON	UBERON:0002967	Subjects	right cingulate gyrus of subject 3	63	female	right
upper-middle-aged healthy right-handed non-smoking subjects from NIH study at Western General Hospital Edinburgh UK	Homo sapiens	NCBITaxon	NCBITaxon:9615	superior frontal gyrus	UBERON	UBERON:0002661	Subjects	right superior frontal gyrus of subject 4	64	female	right
upper-middle-aged healthy right-handed non-smoking subjects from NIH study at Western General Hospital Edinburgh UK	Homo sapiens	NCBITaxon	NCBITaxon:9616	supramarginal gyrus	UBERON	UBERON:0002688	Subjects	right supramarginal gyrus of subject 4	64	female	right
upper-middle-aged healthy right-handed non-smoking subjects from NIH study at Western General Hospital Edinburgh UK	Homo sapiens	NCBITaxon	NCBITaxon:9617	cingulate gyrus	UBERON	UBERON:0002967	Subjects	right cingulate gyrus of subject 4	64	female	right
upper-middle-aged healthy right-handed non-smoking subjects from NIH study at Western General Hospital Edinburgh UK	Homo sapiens	NCBITaxon	NCBITaxon:9618	superior frontal gyrus	UBERON	UBERON:0002661	Subjects	right superior frontal gyrus of subject 5	64	male	right
upper-middle-aged healthy right-handed non-smoking subjects from NIH study at Western General Hospital Edinburgh UK	Homo sapiens	NCBITaxon	NCBITaxon:9619	supramarginal gyrus	UBERON	UBERON:0002688	Subjects	right supramarginal gyrus of subject 5	64	male	right
upper-middle-aged healthy right-handed non-smoking subjects from NIH study at Western General Hospital Edinburgh UK	Homo sapiens	NCBITaxon	NCBITaxon:9620	cingulate gyrus	UBERON	UBERON:0002967	Subjects	right cingulate gyrus of subject 5	64	male	right
upper-middle-aged healthy right-handed non-smoking subjects from NIH study at Western General Hospital Edinburgh UK	Homo sapiens	NCBITaxon	NCBITaxon:9621	superior frontal gyrus	UBERON	UBERON:0002661	Subjects	right superior frontal gyrus of subject 6	57	female	right
upper-middle-aged healthy right-handed non-smoking subjects from NIH study at Western General Hospital Edinburgh UK	Homo sapiens	NCBITaxon	NCBITaxon:9622	supramarginal gyrus	UBERON	UBERON:0002688	Subjects	right supramarginal gyrus of subject 6	57	female	right
upper-middle-aged healthy right-handed non-smoking subjects from NIH study at Western General Hospital Edinburgh UK	Homo sapiens	NCBITaxon	NCBITaxon:9623	cingulate gyrus	UBERON	UBERON:0002967	Subjects	right cingulate gyrus of subject 6	57	female	right
upper-middle-aged healthy right-handed non-smoking subjects from NIH study at Western General Hospital Edinburgh UK	Homo sapiens	NCBITaxon	NCBITaxon:9624	superior frontal gyrus	UBERON	UBERON:0002661	Subjects	right superior frontal gyrus of subject 7	59	female	right
upper-middle-aged healthy right-handed non-smoking subjects from NIH study at Western General Hospital Edinburgh UK	Homo sapiens	NCBITaxon	NCBITaxon:9625	supramarginal gyrus	UBERON	UBERON:0002688	Subjects	right supramarginal gyrus of subject 7	59	female	right
upper-middle-aged healthy right-handed non-smoking subjects from NIH study at Western General Hospital Edinburgh UK	Homo sapiens	NCBITaxon	NCBITaxon:9626	cingulate gyrus	UBERON	UBERON:0002967	Subjects	right cingulate gyrus of subject 7	59	female	right
upper-middle-aged healthy right-handed non-smoking subjects from NIH study at Western General Hospital Edinburgh UK	Homo sapiens	NCBITaxon	NCBITaxon:9627	superior frontal gyrus	UBERON	UBERON:0002661	Subjects	right superior frontal gyrus of subject 8	61	female	right
upper-middle-aged healthy right-handed non-smoking subjects from NIH study at Western General Hospital Edinburgh UK	Homo sapiens	NCBITaxon	NCBITaxon:9628	supramarginal gyrus	UBERON	UBERON:0002688	Subjects	right supramarginal gyrus of subject 8	61	female	right
upper-middle-aged healthy right-handed non-smoking subjects from NIH study at Western General Hospital Edinburgh UK	Homo sapiens	NCBITaxon	NCBITaxon:9629	cingulate gyrus	UBERON	UBERON:0002967	Subjects	right cingulate gyrus of subject 8	61	female	right
upper-middle-aged healthy right-handed non-smoking subjects from NIH study at Western General Hospital Edinburgh UK	Homo sapiens	NCBITaxon	NCBITaxon:9630	superior frontal gyrus	UBERON	UBERON:0002661	Subjects	right superior frontal gyrus of subject 9	62	male	right
upper-middle-aged healthy right-handed non-smoking subjects from NIH study at Western General Hospital Edinburgh UK	Homo sapiens	NCBITaxon	NCBITaxon:9631	supramarginal gyrus	UBERON	UBERON:0002688	Subjects	right supramarginal gyrus of subject 9	62	male	right
upper-middle-aged healthy right-handed non-smoking subjects from NIH study at Western General Hospital Edinburgh UK	Homo sapiens	NCBITaxon	NCBITaxon:9632	cingulate gyrus	UBERON	UBERON:0002967	Subjects	right cingulate gyrus of subject 9	62	male	right
upper-middle-aged healthy right-handed non-smoking subjects from NIH study at Western General Hospital Edinburgh UK	Homo sapiens	NCBITaxon	NCBITaxon:9633	superior frontal gyrus	UBERON	UBERON:0002661	Subjects	right superior frontal gyrus of subject 10	55	male	right
upper-middle-aged healthy right-handed non-smoking subjects from NIH study at Western General Hospital Edinburgh UK	Homo sapiens	NCBITaxon	NCBITaxon:9634	supramarginal gyrus	UBERON	UBERON:0002688	Subjects	right supramarginal gyrus of subject 10	55	male	right
upper-middle-aged healthy right-handed non-smoking subjects from NIH study at Western General Hospital Edinburgh UK	Homo sapiens	NCBITaxon	NCBITaxon:9635	cingulate gyrus	UBERON	UBERON:0002967	Subjects	right cingulate gyrus of subject 10	55	male	right
