# Supplementary material for: Manually-parcellated gyral data accounting for all known anatomical variability
Source: Sci Data. 2019 Jan 29;6:190001. doi: 10.1038/sdata.2019.1 (PMC6350632; doi:10.1038/sdata.2019.1)
Supplement: Supplementary file 1 [file sdata20191-isa1.zip › a_Mikhael097B_assay.txt]

Sample Name	Protocol REF	Parameter Value[instrument]	Parameter Value[manufacturer]	Protocol REF	Assay Name	Raw Data File	Comment[Data Repository]	Comment[Data Record Accession]	Comment[Data Record URI]	Protocol REF	Derived Data File	Comment[Data Repository]	Comment[Data Record Accession]	Comment[Data Record URI]
left superior frontal gyrus of subject 1	Data acquisition	1.5T MRI scanner	General Electric	Data preparation and parcellation	MRI and derivatives for left superior frontal gyrus of subject 1	tarball of all MRI data and derivatives	University of Edinburgh	doi:10.7488/ds/2239	http://dx.doi.org/10.7488/ds/2239	Morphometric data	Superior frontal gyrus metrics; Supramarginal gyrus metrics; Cingulate gyrus metrics	University of Edinburgh	doi:10.7488/ds/2357	http://dx.doi.org/10.7488/ds/2357
left supramarginal gyrus of subject 1	Data acquisition	1.5T MRI scanner	General Electric	Data preparation and parcellation	MRI and derivatives for left supramarginal gyrus of subject 1	tarball of all MRI data and derivatives	University of Edinburgh	doi:10.7488/ds/2239	http://dx.doi.org/10.7488/ds/2239	Morphometric data	Superior frontal gyrus metrics; Supramarginal gyrus metrics; Cingulate gyrus metrics	University of Edinburgh	doi:10.7488/ds/2357	http://dx.doi.org/10.7488/ds/2357
left cingulate gyrus of subject 1	Data acquisition	1.5T MRI scanner	General Electric	Data preparation and parcellation	MRI and derivatives for left cingulate gyrus of subject 1	tarball of all MRI data and derivatives	University of Edinburgh	doi:10.7488/ds/2239	http://dx.doi.org/10.7488/ds/2239	Morphometric data	Superior frontal gyrus metrics; Supramarginal gyrus metrics; Cingulate gyrus metrics	University of Edinburgh	doi:10.7488/ds/2357	http://dx.doi.org/10.7488/ds/2357
left superior frontal gyrus of subject 2	Data acquisition	1.5T MRI scanner	General Electric	Data preparation and parcellation	MRI and derivatives for left superior frontal gyrus of subject 2	tarball of all MRI data and derivatives	University of Edinburgh	doi:10.7488/ds/2239	http://dx.doi.org/10.7488/ds/2239	Morphometric data	Superior frontal gyrus metrics; Supramarginal gyrus metrics; Cingulate gyrus metrics	University of Edinburgh	doi:10.7488/ds/2357	http://dx.doi.org/10.7488/ds/2357
left supramarginal gyrus of subject 2	Data acquisition	1.5T MRI scanner	General Electric	Data preparation and parcellation	MRI and derivatives for left supramarginal gyrus of subject 2	tarball of all MRI data and derivatives	University of Edinburgh	doi:10.7488/ds/2239	http://dx.doi.org/10.7488/ds/2239	Morphometric data	Superior frontal gyrus metrics; Supramarginal gyrus metrics; Cingulate gyrus metrics	University of Edinburgh	doi:10.7488/ds/2357	http://dx.doi.org/10.7488/ds/2357
left cingulate gyrus of subject 2	Data acquisition	1.5T MRI scanner	General Electric	Data preparation and parcellation	MRI and derivatives for left cingulate gyrus of subject 2	tarball of all MRI data and derivatives	University of Edinburgh	doi:10.7488/ds/2239	http://dx.doi.org/10.7488/ds/2239	Morphometric data	Superior frontal gyrus metrics; Supramarginal gyrus metrics; Cingulate gyrus metrics	University of Edinburgh	doi:10.7488/ds/2357	http://dx.doi.org/10.7488/ds/2357
left superior frontal gyrus of subject 3	Data acquisition	1.5T MRI scanner	General Electric	Data preparation and parcellation	MRI and derivatives for left superior frontal gyrus of subject 3	tarball of all MRI data and derivatives	University of Edinburgh	doi:10.7488/ds/2239	http://dx.doi.org/10.7488/ds/2239	Morphometric data	Superior frontal gyrus metrics; Supramarginal gyrus metrics; Cingulate gyrus metrics	University of Edinburgh	doi:10.7488/ds/2357	http://dx.doi.org/10.7488/ds/2357
left supramarginal gyrus of subject 3	Data acquisition	1.5T MRI scanner	General Electric	Data preparation and parcellation	MRI and derivatives for left supramarginal gyrus of subject 3	tarball of all MRI data and derivatives	University of Edinburgh	doi:10.7488/ds/2239	http://dx.doi.org/10.7488/ds/2239	Morphometric data	Superior frontal gyrus metrics; Supramarginal gyrus metrics; Cingulate gyrus metrics	University of Edinburgh	doi:10.7488/ds/2357	http://dx.doi.org/10.7488/ds/2357
left cingulate gyrus of subject 3	Data acquisition	1.5T MRI scanner	General Electric	Data preparation and parcellation	MRI and derivatives for left cingulate gyrus of subject 3	tarball of all MRI data and derivatives	University of Edinburgh	doi:10.7488/ds/2239	http://dx.doi.org/10.7488/ds/2239	Morphometric data	Superior frontal gyrus metrics; Supramarginal gyrus metrics; Cingulate gyrus metrics	University of Edinburgh	doi:10.7488/ds/2357	http://dx.doi.org/10.7488/ds/2357
left superior frontal gyrus of subject 4	Data acquisition	1.5T MRI scanner	General Electric	Data preparation and parcellation	MRI and derivatives for left superior frontal gyrus of subject 4	tarball of all MRI data and derivatives	University of Edinburgh	doi:10.7488/ds/2239	http://dx.doi.org/10.7488/ds/2239	Morphometric data	Superior frontal gyrus metrics; Supramarginal gyrus metrics; Cingulate gyrus metrics	University of Edinburgh	doi:10.7488/ds/2357	http://dx.doi.org/10.7488/ds/2357
left supramarginal gyrus of subject 4	Data acquisition	1.5T MRI scanner	General Electric	Data preparation and parcellation	MRI and derivatives for left supramarginal gyrus of subject 4	tarball of all MRI data and derivatives	University of Edinburgh	doi:10.7488/ds/2239	http://dx.doi.org/10.7488/ds/2239	Morphometric data	Superior frontal gyrus metrics; Supramarginal gyrus metrics; Cingulate gyrus metrics	University of Edinburgh	doi:10.7488/ds/2357	http://dx.doi.org/10.7488/ds/2357
left cingulate gyrus of subject 4	Data acquisition	1.5T MRI scanner	General Electric	Data preparation and parcellation	MRI and derivatives for left cingulate gyrus of subject 4	tarball of all MRI data and derivatives	University of Edinburgh	doi:10.7488/ds/2239	http://dx.doi.org/10.7488/ds/2239	Morphometric data	Superior frontal gyrus metrics; Supramarginal gyrus metrics; Cingulate gyrus metrics	University of Edinburgh	doi:10.7488/ds/2357	http://dx.doi.org/10.7488/ds/2357
left superior frontal gyrus of subject 5	Data acquisition	1.5T MRI scanner	General Electric	Data preparation and parcellation	MRI and derivatives for left superior frontal gyrus of subject 5	tarball of all MRI data and derivatives	University of Edinburgh	doi:10.7488/ds/2239	http://dx.doi.org/10.7488/ds/2239	Morphometric data	Superior frontal gyrus metrics; Supramarginal gyrus metrics; Cingulate gyrus metrics	University of Edinburgh	doi:10.7488/ds/2357	http://dx.doi.org/10.7488/ds/2357
left supramarginal gyrus of subject 5	Data acquisition	1.5T MRI scanner	General Electric	Data preparation and parcellation	MRI and derivatives for left supramarginal gyrus of subject 5	tarball of all MRI data and derivatives	University of Edinburgh	doi:10.7488/ds/2239	http://dx.doi.org/10.7488/ds/2239	Morphometric data	Superior frontal gyrus metrics; Supramarginal gyrus metrics; Cingulate gyrus metrics	University of Edinburgh	doi:10.7488/ds/2357	http://dx.doi.org/10.7488/ds/2357
left cingulate gyrus of subject 5	Data acquisition	1.5T MRI scanner	General Electric	Data preparation and parcellation	MRI and derivatives for left cingulate gyrus of subject 5	tarball of all MRI data and derivatives	University of Edinburgh	doi:10.7488/ds/2239	http://dx.doi.org/10.7488/ds/2239	Morphometric data	Superior frontal gyrus metrics; Supramarginal gyrus metrics; Cingulate gyrus metrics	University of Edinburgh	doi:10.7488/ds/2357	http://dx.doi.org/10.7488/ds/2357
left superior frontal gyrus of subject 6	Data acquisition	1.5T MRI scanner	General Electric	Data preparation and parcellation	MRI and derivatives for left superior frontal gyrus of subject 6	tarball of all MRI data and derivatives	University of Edinburgh	doi:10.7488/ds/2239	http://dx.doi.org/10.7488/ds/2239	Morphometric data	Superior frontal gyrus metrics; Supramarginal gyrus metrics; Cingulate gyrus metrics	University of Edinburgh	doi:10.7488/ds/2357	http://dx.doi.org/10.7488/ds/2357
left supramarginal gyrus of subject 6	Data acquisition	1.5T MRI scanner	General Electric	Data preparation and parcellation	MRI and derivatives for left supramarginal gyrus of subject 6	tarball of all MRI data and derivatives	University of Edinburgh	doi:10.7488/ds/2239	http://dx.doi.org/10.7488/ds/2239	Morphometric data	Superior frontal gyrus metrics; Supramarginal gyrus metrics; Cingulate gyrus metrics	University of Edinburgh	doi:10.7488/ds/2357	http://dx.doi.org/10.7488/ds/2357
left cingulate gyrus of subject 6	Data acquisition	1.5T MRI scanner	General Electric	Data preparation and parcellation	MRI and derivatives for left cingulate gyrus of subject 6	tarball of all MRI data and derivatives	University of Edinburgh	doi:10.7488/ds/2239	http://dx.doi.org/10.7488/ds/2239	Morphometric data	Superior frontal gyrus metrics; Supramarginal gyrus metrics; Cingulate gyrus metrics	University of Edinburgh	doi:10.7488/ds/2357	http://dx.doi.org/10.7488/ds/2357
left superior frontal gyrus of subject 7	Data acquisition	1.5T MRI scanner	General Electric	Data preparation and parcellation	MRI and derivatives for left superior frontal gyrus of subject 7	tarball of all MRI data and derivatives	University of Edinburgh	doi:10.7488/ds/2239	http://dx.doi.org/10.7488/ds/2239	Morphometric data	Superior frontal gyrus metrics; Supramarginal gyrus metrics; Cingulate gyrus metrics	University of Edinburgh	doi:10.7488/ds/2357	http://dx.doi.org/10.7488/ds/2357
left supramarginal gyrus of subject 7	Data acquisition	1.5T MRI scanner	General Electric	Data preparation and parcellation	MRI and derivatives for left supramarginal gyrus of subject 7	tarball of all MRI data and derivatives	University of Edinburgh	doi:10.7488/ds/2239	http://dx.doi.org/10.7488/ds/2239	Morphometric data	Superior frontal gyrus metrics; Supramarginal gyrus metrics; Cingulate gyrus metrics	University of Edinburgh	doi:10.7488/ds/2357	http://dx.doi.org/10.7488/ds/2357
left cingulate gyrus of subject 7	Data acquisition	1.5T MRI scanner	General Electric	Data preparation and parcellation	MRI and derivatives for left cingulate gyrus of subject 7	tarball of all MRI data and derivatives	University of Edinburgh	doi:10.7488/ds/2239	http://dx.doi.org/10.7488/ds/2239	Morphometric data	Superior frontal gyrus metrics; Supramarginal gyrus metrics; Cingulate gyrus metrics	University of Edinburgh	doi:10.7488/ds/2357	http://dx.doi.org/10.7488/ds/2357
left superior frontal gyrus of subject 8	Data acquisition	1.5T MRI scanner	General Electric	Data preparation and parcellation	MRI and derivatives for left superior frontal gyrus of subject 8	tarball of all MRI data and derivatives	University of Edinburgh	doi:10.7488/ds/2239	http://dx.doi.org/10.7488/ds/2239	Morphometric data	Superior frontal gyrus metrics; Supramarginal gyrus metrics; Cingulate gyrus metrics	University of Edinburgh	doi:10.7488/ds/2357	http://dx.doi.org/10.7488/ds/2357
left supramarginal gyrus of subject 8	Data acquisition	1.5T MRI scanner	General Electric	Data preparation and parcellation	MRI and derivatives for left supramarginal gyrus of subject 8	tarball of all MRI data and derivatives	University of Edinburgh	doi:10.7488/ds/2239	http://dx.doi.org/10.7488/ds/2239	Morphometric data	Superior frontal gyrus metrics; Supramarginal gyrus metrics; Cingulate gyrus metrics	University of Edinburgh	doi:10.7488/ds/2357	http://dx.doi.org/10.7488/ds/2357
left cingulate gyrus of subject 8	Data acquisition	1.5T MRI scanner	General Electric	Data preparation and parcellation	MRI and derivatives for left cingulate gyrus of subject 8	tarball of all MRI data and derivatives	University of Edinburgh	doi:10.7488/ds/2239	http://dx.doi.org/10.7488/ds/2239	Morphometric data	Superior frontal gyrus metrics; Supramarginal gyrus metrics; Cingulate gyrus metrics	University of Edinburgh	doi:10.7488/ds/2357	http://dx.doi.org/10.7488/ds/2357
left superior frontal gyrus of subject 9	Data acquisition	1.5T MRI scanner	General Electric	Data preparation and parcellation	MRI and derivatives for left superior frontal gyrus of subject 9	tarball of all MRI data and derivatives	University of Edinburgh	doi:10.7488/ds/2239	http://dx.doi.org/10.7488/ds/2239	Morphometric data	Superior frontal gyrus metrics; Supramarginal gyrus metrics; Cingulate gyrus metrics	University of Edinburgh	doi:10.7488/ds/2357	http://dx.doi.org/10.7488/ds/2357
left supramarginal gyrus of subject 9	Data acquisition	1.5T MRI scanner	General Electric	Data preparation and parcellation	MRI and derivatives for left supramarginal gyrus of subject 9	tarball of all MRI data and derivatives	University of Edinburgh	doi:10.7488/ds/2239	http://dx.doi.org/10.7488/ds/2239	Morphometric data	Superior frontal gyrus metrics; Supramarginal gyrus metrics; Cingulate gyrus metrics	University of Edinburgh	doi:10.7488/ds/2357	http://dx.doi.org/10.7488/ds/2357
left cingulate gyrus of subject 9	Data acquisition	1.5T MRI scanner	General Electric	Data preparation and parcellation	MRI and derivatives for left cingulate gyrus of subject 9	tarball of all MRI data and derivatives	University of Edinburgh	doi:10.7488/ds/2239	http://dx.doi.org/10.7488/ds/2239	Morphometric data	Superior frontal gyrus metrics; Supramarginal gyrus metrics; Cingulate gyrus metrics	University of Edinburgh	doi:10.7488/ds/2357	http://dx.doi.org/10.7488/ds/2357
left superior frontal gyrus of subject 10	Data acquisition	1.5T MRI scanner	General Electric	Data preparation and parcellation	MRI and derivatives for left superior frontal gyrus of subject 10	tarball of all MRI data and derivatives	University of Edinburgh	doi:10.7488/ds/2239	http://dx.doi.org/10.7488/ds/2239	Morphometric data	Superior frontal gyrus metrics; Supramarginal gyrus metrics; Cingulate gyrus metrics	University of Edinburgh	doi:10.7488/ds/2357	http://dx.doi.org/10.7488/ds/2357
left supramarginal gyrus of subject 10	Data acquisition	1.5T MRI scanner	General Electric	Data preparation and parcellation	MRI and derivatives for left supramarginal gyrus of subject 10	tarball of all MRI data and derivatives	University of Edinburgh	doi:10.7488/ds/2239	http://dx.doi.org/10.7488/ds/2239	Morphometric data	Superior frontal gyrus metrics; Supramarginal gyrus metrics; Cingulate gyrus metrics	University of Edinburgh	doi:10.7488/ds/2357	http://dx.doi.org/10.7488/ds/2357
left cingulate gyrus of subject 10	Data acquisition	1.5T MRI scanner	General Electric	Data preparation and parcellation	MRI and derivatives for left cingulate gyrus of subject 10	tarball of all MRI data and derivatives	University of Edinburgh	doi:10.7488/ds/2239	http://dx.doi.org/10.7488/ds/2239	Morphometric data	Superior frontal gyrus metrics; Supramarginal gyrus metrics; Cingulate gyrus metrics	University of Edinburgh	doi:10.7488/ds/2357	http://dx.doi.org/10.7488/ds/2357
right superior frontal gyrus of subject 1	Data acquisition	1.5T MRI scanner	General Electric	Data preparation and parcellation	MRI and derivatives for right superior frontal gyrus of subject 1	tarball of all MRI data and derivatives	University of Edinburgh	doi:10.7488/ds/2239	http://dx.doi.org/10.7488/ds/2239	Morphometric data	Superior frontal gyrus metrics; Supramarginal gyrus metrics; Cingulate gyrus metrics	University of Edinburgh	doi:10.7488/ds/2357	http://dx.doi.org/10.7488/ds/2357
right supramarginal gyrus of subject 1	Data acquisition	1.5T MRI scanner	General Electric	Data preparation and parcellation	MRI and derivatives for right supramarginal gyrus of subject 1	tarball of all MRI data and derivatives	University of Edinburgh	doi:10.7488/ds/2239	http://dx.doi.org/10.7488/ds/2239	Morphometric data	Superior frontal gyrus metrics; Supramarginal gyrus metrics; Cingulate gyrus metrics	University of Edinburgh	doi:10.7488/ds/2357	http://dx.doi.org/10.7488/ds/2357
right cingulate gyrus of subject 1	Data acquisition	1.5T MRI scanner	General Electric	Data preparation and parcellation	MRI and derivatives for right cingulate gyrus of subject 1	tarball of all MRI data and derivatives	University of Edinburgh	doi:10.7488/ds/2239	http://dx.doi.org/10.7488/ds/2239	Morphometric data	Superior frontal gyrus metrics; Supramarginal gyrus metrics; Cingulate gyrus metrics	University of Edinburgh	doi:10.7488/ds/2357	http://dx.doi.org/10.7488/ds/2357
right superior frontal gyrus of subject 2	Data acquisition	1.5T MRI scanner	General Electric	Data preparation and parcellation	MRI and derivatives for right superior frontal gyrus of subject 2	tarball of all MRI data and derivatives	University of Edinburgh	doi:10.7488/ds/2239	http://dx.doi.org/10.7488/ds/2239	Morphometric data	Superior frontal gyrus metrics; Supramarginal gyrus metrics; Cingulate gyrus metrics	University of Edinburgh	doi:10.7488/ds/2357	http://dx.doi.org/10.7488/ds/2357
right supramarginal gyrus of subject 2	Data acquisition	1.5T MRI scanner	General Electric	Data preparation and parcellation	MRI and derivatives for right supramarginal gyrus of subject 2	tarball of all MRI data and derivatives	University of Edinburgh	doi:10.7488/ds/2239	http://dx.doi.org/10.7488/ds/2239	Morphometric data	Superior frontal gyrus metrics; Supramarginal gyrus metrics; Cingulate gyrus metrics	University of Edinburgh	doi:10.7488/ds/2357	http://dx.doi.org/10.7488/ds/2357
right cingulate gyrus of subject 2	Data acquisition	1.5T MRI scanner	General Electric	Data preparation and parcellation	MRI and derivatives for right cingulate gyrus of subject 2	tarball of all MRI data and derivatives	University of Edinburgh	doi:10.7488/ds/2239	http://dx.doi.org/10.7488/ds/2239	Morphometric data	Superior frontal gyrus metrics; Supramarginal gyrus metrics; Cingulate gyrus metrics	University of Edinburgh	doi:10.7488/ds/2357	http://dx.doi.org/10.7488/ds/2357
right superior frontal gyrus of subject 3	Data acquisition	1.5T MRI scanner	General Electric	Data preparation and parcellation	MRI and derivatives for right superior frontal gyrus of subject 3	tarball of all MRI data and derivatives	University of Edinburgh	doi:10.7488/ds/2239	http://dx.doi.org/10.7488/ds/2239	Morphometric data	Superior frontal gyrus metrics; Supramarginal gyrus metrics; Cingulate gyrus metrics	University of Edinburgh	doi:10.7488/ds/2357	http://dx.doi.org/10.7488/ds/2357
right supramarginal gyrus of subject 3	Data acquisition	1.5T MRI scanner	General Electric	Data preparation and parcellation	MRI and derivatives for right supramarginal gyrus of subject 3	tarball of all MRI data and derivatives	University of Edinburgh	doi:10.7488/ds/2239	http://dx.doi.org/10.7488/ds/2239	Morphometric data	Superior frontal gyrus metrics; Supramarginal gyrus metrics; Cingulate gyrus metrics	University of Edinburgh	doi:10.7488/ds/2357	http://dx.doi.org/10.7488/ds/2357
right cingulate gyrus of subject 3	Data acquisition	1.5T MRI scanner	General Electric	Data preparation and parcellation	MRI and derivatives for right cingulate gyrus of subject 3	tarball of all MRI data and derivatives	University of Edinburgh	doi:10.7488/ds/2239	http://dx.doi.org/10.7488/ds/2239	Morphometric data	Superior frontal gyrus metrics; Supramarginal gyrus metrics; Cingulate gyrus metrics	University of Edinburgh	doi:10.7488/ds/2357	http://dx.doi.org/10.7488/ds/2357
right superior frontal gyrus of subject 4	Data acquisition	1.5T MRI scanner	General Electric	Data preparation and parcellation	MRI and derivatives for right superior frontal gyrus of subject 4	tarball of all MRI data and derivatives	University of Edinburgh	doi:10.7488/ds/2239	http://dx.doi.org/10.7488/ds/2239	Morphometric data	Superior frontal gyrus metrics; Supramarginal gyrus metrics; Cingulate gyrus metrics	University of Edinburgh	doi:10.7488/ds/2357	http://dx.doi.org/10.7488/ds/2357
right supramarginal gyrus of subject 4	Data acquisition	1.5T MRI scanner	General Electric	Data preparation and parcellation	MRI and derivatives for right supramarginal gyrus of subject 4	tarball of all MRI data and derivatives	University of Edinburgh	doi:10.7488/ds/2239	http://dx.doi.org/10.7488/ds/2239	Morphometric data	Superior frontal gyrus metrics; Supramarginal gyrus metrics; Cingulate gyrus metrics	University of Edinburgh	doi:10.7488/ds/2357	http://dx.doi.org/10.7488/ds/2357
right cingulate gyrus of subject 4	Data acquisition	1.5T MRI scanner	General Electric	Data preparation and parcellation	MRI and derivatives for right cingulate gyrus of subject 4	tarball of all MRI data and derivatives	University of Edinburgh	doi:10.7488/ds/2239	http://dx.doi.org/10.7488/ds/2239	Morphometric data	Superior frontal gyrus metrics; Supramarginal gyrus metrics; Cingulate gyrus metrics	University of Edinburgh	doi:10.7488/ds/2357	http://dx.doi.org/10.7488/ds/2357
right superior frontal gyrus of subject 5	Data acquisition	1.5T MRI scanner	General Electric	Data preparation and parcellation	MRI and derivatives for right superior frontal gyrus of subject 5	tarball of all MRI data and derivatives	University of Edinburgh	doi:10.7488/ds/2239	http://dx.doi.org/10.7488/ds/2239	Morphometric data	Superior frontal gyrus metrics; Supramarginal gyrus metrics; Cingulate gyrus metrics	University of Edinburgh	doi:10.7488/ds/2357	http://dx.doi.org/10.7488/ds/2357
right supramarginal gyrus of subject 5	Data acquisition	1.5T MRI scanner	General Electric	Data preparation and parcellation	MRI and derivatives for right supramarginal gyrus of subject 5	tarball of all MRI data and derivatives	University of Edinburgh	doi:10.7488/ds/2239	http://dx.doi.org/10.7488/ds/2239	Morphometric data	Superior frontal gyrus metrics; Supramarginal gyrus metrics; Cingulate gyrus metrics	University of Edinburgh	doi:10.7488/ds/2357	http://dx.doi.org/10.7488/ds/2357
right cingulate gyrus of subject 5	Data acquisition	1.5T MRI scanner	General Electric	Data preparation and parcellation	MRI and derivatives for right cingulate gyrus of subject 5	tarball of all MRI data and derivatives	University of Edinburgh	doi:10.7488/ds/2239	http://dx.doi.org/10.7488/ds/2239	Morphometric data	Superior frontal gyrus metrics; Supramarginal gyrus metrics; Cingulate gyrus metrics	University of Edinburgh	doi:10.7488/ds/2357	http://dx.doi.org/10.7488/ds/2357
right superior frontal gyrus of subject 6	Data acquisition	1.5T MRI scanner	General Electric	Data preparation and parcellation	MRI and derivatives for right superior frontal gyrus of subject 6	tarball of all MRI data and derivatives	University of Edinburgh	doi:10.7488/ds/2239	http://dx.doi.org/10.7488/ds/2239	Morphometric data	Superior frontal gyrus metrics; Supramarginal gyrus metrics; Cingulate gyrus metrics	University of Edinburgh	doi:10.7488/ds/2357	http://dx.doi.org/10.7488/ds/2357
right supramarginal gyrus of subject 6	Data acquisition	1.5T MRI scanner	General Electric	Data preparation and parcellation	MRI and derivatives for right supramarginal gyrus of subject 6	tarball of all MRI data and derivatives	University of Edinburgh	doi:10.7488/ds/2239	http://dx.doi.org/10.7488/ds/2239	Morphometric data	Superior frontal gyrus metrics; Supramarginal gyrus metrics; Cingulate gyrus metrics	University of Edinburgh	doi:10.7488/ds/2357	http://dx.doi.org/10.7488/ds/2357
right cingulate gyrus of subject 6	Data acquisition	1.5T MRI scanner	General Electric	Data preparation and parcellation	MRI and derivatives for right cingulate gyrus of subject 6	tarball of all MRI data and derivatives	University of Edinburgh	doi:10.7488/ds/2239	http://dx.doi.org/10.7488/ds/2239	Morphometric data	Superior frontal gyrus metrics; Supramarginal gyrus metrics; Cingulate gyrus metrics	University of Edinburgh	doi:10.7488/ds/2357	http://dx.doi.org/10.7488/ds/2357
right superior frontal gyrus of subject 7	Data acquisition	1.5T MRI scanner	General Electric	Data preparation and parcellation	MRI and derivatives for right superior frontal gyrus of subject 7	tarball of all MRI data and derivatives	University of Edinburgh	doi:10.7488/ds/2239	http://dx.doi.org/10.7488/ds/2239	Morphometric data	Superior frontal gyrus metrics; Supramarginal gyrus metrics; Cingulate gyrus metrics	University of Edinburgh	doi:10.7488/ds/2357	http://dx.doi.org/10.7488/ds/2357
right supramarginal gyrus of subject 7	Data acquisition	1.5T MRI scanner	General Electric	Data preparation and parcellation	MRI and derivatives for right supramarginal gyrus of subject 7	tarball of all MRI data and derivatives	University of Edinburgh	doi:10.7488/ds/2239	http://dx.doi.org/10.7488/ds/2239	Morphometric data	Superior frontal gyrus metrics; Supramarginal gyrus metrics; Cingulate gyrus metrics	University of Edinburgh	doi:10.7488/ds/2357	http://dx.doi.org/10.7488/ds/2357
right cingulate gyrus of subject 7	Data acquisition	1.5T MRI scanner	General Electric	Data preparation and parcellation	MRI and derivatives for right cingulate gyrus of subject 7	tarball of all MRI data and derivatives	University of Edinburgh	doi:10.7488/ds/2239	http://dx.doi.org/10.7488/ds/2239	Morphometric data	Superior frontal gyrus metrics; Supramarginal gyrus metrics; Cingulate gyrus metrics	University of Edinburgh	doi:10.7488/ds/2357	http://dx.doi.org/10.7488/ds/2357
right superior frontal gyrus of subject 8	Data acquisition	1.5T MRI scanner	General Electric	Data preparation and parcellation	MRI and derivatives for right superior frontal gyrus of subject 8	tarball of all MRI data and derivatives	University of Edinburgh	doi:10.7488/ds/2239	http://dx.doi.org/10.7488/ds/2239	Morphometric data	Superior frontal gyrus metrics; Supramarginal gyrus metrics; Cingulate gyrus metrics	University of Edinburgh	doi:10.7488/ds/2357	http://dx.doi.org/10.7488/ds/2357
right supramarginal gyrus of subject 8	Data acquisition	1.5T MRI scanner	General Electric	Data preparation and parcellation	MRI and derivatives for right supramarginal gyrus of subject 8	tarball of all MRI data and derivatives	University of Edinburgh	doi:10.7488/ds/2239	http://dx.doi.org/10.7488/ds/2239	Morphometric data	Superior frontal gyrus metrics; Supramarginal gyrus metrics; Cingulate gyrus metrics	University of Edinburgh	doi:10.7488/ds/2357	http://dx.doi.org/10.7488/ds/2357
right cingulate gyrus of subject 8	Data acquisition	1.5T MRI scanner	General Electric	Data preparation and parcellation	MRI and derivatives for right cingulate gyrus of subject 8	tarball of all MRI data and derivatives	University of Edinburgh	doi:10.7488/ds/2239	http://dx.doi.org/10.7488/ds/2239	Morphometric data	Superior frontal gyrus metrics; Supramarginal gyrus metrics; Cingulate gyrus metrics	University of Edinburgh	doi:10.7488/ds/2357	http://dx.doi.org/10.7488/ds/2357
right superior frontal gyrus of subject 9	Data acquisition	1.5T MRI scanner	General Electric	Data preparation and parcellation	MRI and derivatives for right superior frontal gyrus of subject 9	tarball of all MRI data and derivatives	University of Edinburgh	doi:10.7488/ds/2239	http://dx.doi.org/10.7488/ds/2239	Morphometric data	Superior frontal gyrus metrics; Supramarginal gyrus metrics; Cingulate gyrus metrics	University of Edinburgh	doi:10.7488/ds/2357	http://dx.doi.org/10.7488/ds/2357
right supramarginal gyrus of subject 9	Data acquisition	1.5T MRI scanner	General Electric	Data preparation and parcellation	MRI and derivatives for right supramarginal gyrus of subject 9	tarball of all MRI data and derivatives	University of Edinburgh	doi:10.7488/ds/2239	http://dx.doi.org/10.7488/ds/2239	Morphometric data	Superior frontal gyrus metrics; Supramarginal gyrus metrics; Cingulate gyrus metrics	University of Edinburgh	doi:10.7488/ds/2357	http://dx.doi.org/10.7488/ds/2357
right cingulate gyrus of subject 9	Data acquisition	1.5T MRI scanner	General Electric	Data preparation and parcellation	MRI and derivatives for right cingulate gyrus of subject 9	tarball of all MRI data and derivatives	University of Edinburgh	doi:10.7488/ds/2239	http://dx.doi.org/10.7488/ds/2239	Morphometric data	Superior frontal gyrus metrics; Supramarginal gyrus metrics; Cingulate gyrus metrics	University of Edinburgh	doi:10.7488/ds/2357	http://dx.doi.org/10.7488/ds/2357
right superior frontal gyrus of subject 10	Data acquisition	1.5T MRI scanner	General Electric	Data preparation and parcellation	MRI and derivatives for right superior frontal gyrus of subject 10	tarball of all MRI data and derivatives	University of Edinburgh	doi:10.7488/ds/2239	http://dx.doi.org/10.7488/ds/2239	Morphometric data	Superior frontal gyrus metrics; Supramarginal gyrus metrics; Cingulate gyrus metrics	University of Edinburgh	doi:10.7488/ds/2357	http://dx.doi.org/10.7488/ds/2357
right supramarginal gyrus of subject 10	Data acquisition	1.5T MRI scanner	General Electric	Data preparation and parcellation	MRI and derivatives for right supramarginal gyrus of subject 10	tarball of all MRI data and derivatives	University of Edinburgh	doi:10.7488/ds/2239	http://dx.doi.org/10.7488/ds/2239	Morphometric data	Superior frontal gyrus metrics; Supramarginal gyrus metrics; Cingulate gyrus metrics	University of Edinburgh	doi:10.7488/ds/2357	http://dx.doi.org/10.7488/ds/2357
right cingulate gyrus of subject 10	Data acquisition	1.5T MRI scanner	General Electric	Data preparation and parcellation	MRI and derivatives for right cingulate gyrus of subject 10	tarball of all MRI data and derivatives	University of Edinburgh	doi:10.7488/ds/2239	http://dx.doi.org/10.7488/ds/2239	Morphometric data	Superior frontal gyrus metrics; Supramarginal gyrus metrics; Cingulate gyrus metrics	University of Edinburgh	doi:10.7488/ds/2357	http://dx.doi.org/10.7488/ds/2357
